# Supplementary material for: Role of NADPH Oxidase 4 in Corneal Endothelial Cells Is Mediated by Endoplasmic Reticulum Stress and Autophagy
Source: Antioxidants (Basel). 2023 Jun 7;12(6):1228. doi: 10.3390/antiox12061228 (PMC10294998; doi:10.3390/antiox12061228)
Supplement: Supplementary file 1 [file antioxidants-12-01228-s001.zip]

Archive with 1 entries (1 files):
- antioxidants-2390881-supplementary.pdf
